# Supplementary material for: ﻿Two new species of the genus Norellisoma Wahlgren, 1917 (Diptera, Scathophagidae) from Yintiaoling Nature Reserve, Chongqing, China
Source: Zookeys. 2023 Jun 27;1168:151–9. doi: 10.3897/zookeys.1168.104151 (PMC10320553; doi:10.3897/zookeys.1168.104151)
Supplement: XML Treatment for Norellisoma [file zookeys.1168.104151-treatment1.xml]

<!DOCTYPE tp:taxon-treatment
  PUBLIC "-//TaxonX//DTD Taxonomic Treatment Publishing DTD v0 20100105//EN" "tax-treatment-NSO.dtd">
<tp:taxon-treatment xmlns:tp="http://www.plazi.org/taxpub"><tp:treatment-meta><kwd-group><label>Taxon classification</label><kwd>
              <named-content content-type="kingdom">Animalia</named-content>
            </kwd><kwd>
              <named-content content-type="order">Diptera</named-content>
            </kwd><kwd>
              <named-content content-type="family">Scathophagidae</named-content>
            </kwd></kwd-group><mixed-citation publication-type="journal"><person-group><name><surname>Cai</surname><given-names>Xiao-Dong</given-names></name><name><surname>Li</surname><given-names>Xin</given-names></name><name><surname>Cao</surname><given-names>Wen-Qiang</given-names></name><name><surname>Yang</surname><given-names>Ding</given-names></name></person-group><article-title>﻿Two new species of the genus <italic><tp:taxon-name><tp:taxon-name-part taxon-name-part-type="genus" reg="Norellisoma">Norellisoma</tp:taxon-name-part></tp:taxon-name></italic> Wahlgren, 1917 (<tp:taxon-name><tp:taxon-name-part taxon-name-part-type="order">Diptera</tp:taxon-name-part></tp:taxon-name>, <tp:taxon-name><tp:taxon-name-part taxon-name-part-type="family">Scathophagidae</tp:taxon-name-part></tp:taxon-name>) from Yintiaoling Nature Reserve, Chongqing, China</article-title><source>Zookeys</source><day>27</day><month>06</month><year>2023</year><volume>1168</volume><fpage>151</fpage><lpage>159</lpage><pub-id pub-id-type="doi">10.3897/zookeys.1168.104151</pub-id></mixed-citation></tp:treatment-meta><tp:nomenclature><label>﻿Genus</label><tp:taxon-name>
            <object-id xmlns:xlink="http://www.w3.org/1999/xlink" content-type="arpha" xlink:type="simple">F28B8E7E-2C2F-52A5-8696-759C36C0B4DE</object-id>
            <tp:taxon-name-part taxon-name-part-type="genus" reg="Norellisoma">Norellisoma</tp:taxon-name-part>
          </tp:taxon-name><tp:taxon-authority>Wahlgren, 1917</tp:taxon-authority><tp:nomenclature-citation-list><tp:nomenclature-citation><tp:taxon-name>
                <tp:taxon-name-part taxon-name-part-type="genus" reg="Norellisoma">Norellisoma</tp:taxon-name-part>
              </tp:taxon-name><comment>Hendel, 1910: 308. Nomen nudum.</comment></tp:nomenclature-citation><tp:nomenclature-citation><tp:taxon-name>
                <tp:taxon-name-part taxon-name-part-type="genus" reg="Norellisoma">Norellisoma</tp:taxon-name-part>
              </tp:taxon-name><comment>Wahlgren, 1917: 148. Type species: <tp:taxon-name><tp:taxon-name-part taxon-name-part-type="genus" reg="Cordylura">Cordylura</tp:taxon-name-part><tp:taxon-name-part taxon-name-part-type="species" reg="spinimana">spinimana</tp:taxon-name-part></tp:taxon-name> Fallén, 1819 (subsequent designation by <xref ref-type="bibr" rid="B7">Vockeroth 1965</xref>).</comment></tp:nomenclature-citation></tp:nomenclature-citation-list></tp:nomenclature><ref-list><ref id="B7"><mixed-citation xmlns:xlink="http://www.w3.org/1999/xlink" xlink:type="simple"><person-group><name name-style="western"><surname>Vockeroth</surname><given-names>JR</given-names></name></person-group> (<year>1965</year>) <article-title>Subfamily <tp:taxon-name><tp:taxon-name-part taxon-name-part-type="subfamily">Scathophaginae</tp:taxon-name-part></tp:taxon-name>.</article-title> In: Stone A . <issue-title>(Eds) A catalog of the Diptera of America north of Mexico. United States Department of Agriculture.</issue-title><source>Agriculture Handbook</source><volume>276</volume>: <fpage>826</fpage>–<lpage>842</lpage>.</mixed-citation></ref></ref-list></tp:taxon-treatment>
