# Supplementary material for: ﻿Two new species of the genus Norellisoma Wahlgren, 1917 (Diptera, Scathophagidae) from Yintiaoling Nature Reserve, Chongqing, China
Source: Zookeys. 2023 Jun 27;1168:151–9. doi: 10.3897/zookeys.1168.104151 (PMC10320553; doi:10.3897/zookeys.1168.104151)
Supplement: XML Treatment for Norellisoma wuxiense [file zookeys.1168.104151-treatment2.xml]

<!DOCTYPE tp:taxon-treatment
  PUBLIC "-//TaxonX//DTD Taxonomic Treatment Publishing DTD v0 20100105//EN" "tax-treatment-NSO.dtd">
<tp:taxon-treatment xmlns:tp="http://www.plazi.org/taxpub"><tp:treatment-meta><kwd-group><label>Taxon classification</label><kwd>
              <named-content content-type="kingdom">Animalia</named-content>
            </kwd><kwd>
              <named-content content-type="order">Diptera</named-content>
            </kwd><kwd>
              <named-content content-type="family">Scathophagidae</named-content>
            </kwd></kwd-group><mixed-citation publication-type="journal"><person-group><name><surname>Cai</surname><given-names>Xiao-Dong</given-names></name><name><surname>Li</surname><given-names>Xin</given-names></name><name><surname>Cao</surname><given-names>Wen-Qiang</given-names></name><name><surname>Yang</surname><given-names>Ding</given-names></name></person-group><article-title>﻿Two new species of the genus <italic><tp:taxon-name><tp:taxon-name-part taxon-name-part-type="genus" reg="Norellisoma">Norellisoma</tp:taxon-name-part></tp:taxon-name></italic> Wahlgren, 1917 (<tp:taxon-name><tp:taxon-name-part taxon-name-part-type="order">Diptera</tp:taxon-name-part></tp:taxon-name>, <tp:taxon-name><tp:taxon-name-part taxon-name-part-type="family">Scathophagidae</tp:taxon-name-part></tp:taxon-name>) from Yintiaoling Nature Reserve, Chongqing, China</article-title><source>Zookeys</source><day>27</day><month>06</month><year>2023</year><volume>1168</volume><fpage>151</fpage><lpage>159</lpage><pub-id pub-id-type="doi">10.3897/zookeys.1168.104151</pub-id></mixed-citation></tp:treatment-meta><tp:nomenclature><label>﻿</label><tp:taxon-name>
            <object-id xmlns:xlink="http://www.w3.org/1999/xlink" content-type="arpha" xlink:type="simple">A0595704-60AE-5775-BB61-A4268164654D</object-id>
            <tp:taxon-name-part taxon-name-part-type="genus" reg="Norellisoma">Norellisoma</tp:taxon-name-part>
            <tp:taxon-name-part taxon-name-part-type="species" reg="wuxiense">wuxiense</tp:taxon-name-part>
            <object-id xmlns:xlink="http://www.w3.org/1999/xlink" content-type="zoobank" xlink:type="simple">https://zoobank.org/E8F057B4-E7ED-4ADC-8DBF-1D07B6807CBA</object-id>
          </tp:taxon-name><tp:taxon-status xmlns:xlink="http://www.w3.org/1999/xlink" xlink:type="simple">sp. nov.</tp:taxon-status><xref ref-type="fig" rid="F1">Figs 1</xref><xref ref-type="fig" rid="F2">, 2</xref><xref ref-type="fig" rid="F5">, 5–9</xref></tp:nomenclature><tp:treatment-sec sec-type="type material" id="SECID0EVAAE"><title>Type material.</title><p><bold><italic>Holotype</italic></bold>: ♂, <bold>China</bold>: Chongqing: Wuxi, Yintiaoling Nature Reserve, <named-content xmlns:xlink="http://www.w3.org/1999/xlink" content-type="dwc:verbatimCoordinates" xlink:type="simple"><named-content content-type="geo-json" specific-use="{&#34;type&#34;:&#34;Point&#34;,&#34;coordinates&#34;:[109.942500,31.470833]}" id="NCID0EFBAE" xlink:type="simple">31°28'15"N, 109°56'33"E</named-content></named-content>; 2939 m a.s.l.; 14. viii. 2022, leg. Xulong Chen (<named-content xmlns:xlink="http://www.w3.org/1999/xlink" content-type="dwc:institutional_code" xlink:title="China Agricultural University" xlink:href="http://grbio.org/institution/china-agricultural-university" xlink:type="simple">CAU</named-content>); <named-content xmlns:xlink="http://www.w3.org/1999/xlink" content-type="dwc:institutional_code" xlink:title="China Agricultural University" xlink:href="http://grbio.org/institution/china-agricultural-university" xlink:type="simple">CAU</named-content>(H)202398101. <bold><italic>Paratypes</italic></bold>: 4♂♂ 4♀♀, same data as holotype (<named-content xmlns:xlink="http://www.w3.org/1999/xlink" content-type="dwc:institutional_code" xlink:title="China Agricultural University" xlink:href="http://grbio.org/institution/china-agricultural-university" xlink:type="simple">CAU</named-content>); <named-content xmlns:xlink="http://www.w3.org/1999/xlink" content-type="dwc:institutional_code" xlink:title="China Agricultural University" xlink:href="http://grbio.org/institution/china-agricultural-university" xlink:type="simple">CAU</named-content>(P)202398102 – <named-content xmlns:xlink="http://www.w3.org/1999/xlink" content-type="dwc:institutional_code" xlink:title="China Agricultural University" xlink:href="http://grbio.org/institution/china-agricultural-university" xlink:type="simple">CAU</named-content>(P)202398109.</p></tp:treatment-sec><tp:treatment-sec sec-type="diagnosis" id="SECID0EBCAE"><title>Diagnosis.</title><p>Thorax yellow, scutum along dorsocentral setae with blackish stripe. Male sternite 4 rectangular, wider than long. Male sternite 5 with diverging lateral lobes and two short median projections. Pregonite with 3 brown setae; postgonite dorsally curved.</p></tp:treatment-sec><tp:treatment-sec sec-type="description" id="SECID0EGCAE"><title>Description.</title><p><bold>Male</bold> (Figs <xref ref-type="fig" rid="F1">1</xref>, <xref ref-type="fig" rid="F2">2</xref>). Body length 5.77–6.33 mm, wing length 5.17–5.33 mm.</p><fig id="F1" position="float" orientation="portrait"><object-id xmlns:xlink="http://www.w3.org/1999/xlink" content-type="doi" xlink:type="simple">10.3897/zookeys.1168.104151.figure1</object-id><object-id xmlns:xlink="http://www.w3.org/1999/xlink" content-type="arpha" xlink:type="simple">6F575820-C2D6-5F30-8F9C-003C50B329D3</object-id><label>Figure 1.</label><caption><p><italic><tp:taxon-name><tp:taxon-name-part taxon-name-part-type="genus" reg="Norellisoma">Norellisoma</tp:taxon-name-part><tp:taxon-name-part taxon-name-part-type="species" reg="wuxiense">wuxiense</tp:taxon-name-part></tp:taxon-name></italic> sp. nov. (holotype, male). Habitus, lateral view. Scale bar: 0.5 mm.</p></caption><graphic xmlns:xlink="http://www.w3.org/1999/xlink" xlink:href="zookeys-1168-151_article-104151__-g001.jpg" position="float" orientation="portrait" xlink:type="simple" id="oo_869741.jpg"><uri content-type="original_file" xlink:type="simple">https://binary.pensoft.net/fig/869741</uri></graphic></fig><fig id="F2" position="float" orientation="portrait"><object-id xmlns:xlink="http://www.w3.org/1999/xlink" content-type="doi" xlink:type="simple">10.3897/zookeys.1168.104151.figure2</object-id><object-id xmlns:xlink="http://www.w3.org/1999/xlink" content-type="arpha" xlink:type="simple">0D9E1519-9A80-5EC0-85FF-89B000DBA8AD</object-id><label>Figure 2.</label><caption><p><italic><tp:taxon-name><tp:taxon-name-part taxon-name-part-type="genus" reg="Norellisoma">Norellisoma</tp:taxon-name-part><tp:taxon-name-part taxon-name-part-type="species" reg="wuxiense">wuxiense</tp:taxon-name-part></tp:taxon-name></italic> sp. nov. (holotype, male). Habitus, dorsal view. Scale bar: 0.5 mm.</p></caption><graphic xmlns:xlink="http://www.w3.org/1999/xlink" xlink:href="zookeys-1168-151_article-104151__-g002.jpg" position="float" orientation="portrait" xlink:type="simple" id="oo_869742.jpg"><uri content-type="original_file" xlink:type="simple">https://binary.pensoft.net/fig/869742</uri></graphic></fig><p><bold><italic>Head</italic></bold> yellow. Eyes reddish brown, occiput yellow to black. Setulae on head yellow, setae brown to black; 3–4 <italic><abbrev xmlns:xlink="http://www.w3.org/1999/xlink" xlink:title="frontal seta(e)" id="ABBRID0EOEAE" xlink:type="simple">fr s</abbrev></italic>, 2 <italic><abbrev xmlns:xlink="http://www.w3.org/1999/xlink" xlink:title="orbital seta(e)" id="ABBRID0ETEAE" xlink:type="simple">orb s</abbrev></italic>, 1 <italic><abbrev xmlns:xlink="http://www.w3.org/1999/xlink" xlink:title="ocellar seta(e)" id="ABBRID0EYEAE" xlink:type="simple">oc s</abbrev></italic>, 1 <italic><abbrev xmlns:xlink="http://www.w3.org/1999/xlink" xlink:title="inner vertical seta(e)" id="ABBRID0E4EAE" xlink:type="simple">i vt s</abbrev></italic>, 1 <italic><abbrev xmlns:xlink="http://www.w3.org/1999/xlink" xlink:title="outer vertical seta(e)" id="ABBRID0ECFAE" xlink:type="simple">o vt s</abbrev></italic>, 1 <italic><abbrev xmlns:xlink="http://www.w3.org/1999/xlink" xlink:title="postocellar seta(e)" id="ABBRID0EHFAE" xlink:type="simple">poc s</abbrev></italic>. 1 pair of strong vibrissae. Antenna yellow except arista yellow to blackish brown, first flagellomere 2 times as long as wide; arista with short blackish brown pubescence. Proboscis yellow; palpus yellow with yellow setulae and setae.</p><p><bold><italic>Thorax</italic></bold> yellow, scutum along dorsocentral setae with blackish stripe. Hairs on thorax yellow, setae black. 2+3 <italic><abbrev xmlns:xlink="http://www.w3.org/1999/xlink" xlink:title="dorsocentral seta(e)" id="ABBRID0ETFAE" xlink:type="simple">dc s</abbrev></italic>, 1+2 <italic><abbrev xmlns:xlink="http://www.w3.org/1999/xlink" xlink:title="supra-alar seta(e)" id="ABBRID0EYFAE" xlink:type="simple">spal s</abbrev></italic>, 1 <italic><abbrev xmlns:xlink="http://www.w3.org/1999/xlink" xlink:title="postpronotal seta(e)" id="ABBRID0E4FAE" xlink:type="simple">pprn s</abbrev></italic>, 1 <italic><abbrev xmlns:xlink="http://www.w3.org/1999/xlink" xlink:title="notopleural seta(e)" id="ABBRID0ECGAE" xlink:type="simple">npl s</abbrev></italic>, 2 <italic><abbrev xmlns:xlink="http://www.w3.org/1999/xlink" xlink:title="postalar seta(e)" id="ABBRID0EHGAE" xlink:type="simple">pal s</abbrev></italic>. Proepisternum with 1 yellowish brown seta. Anepisternum with 1 long seta near posterior margin. Katepisternum with 1 seta in posterodorsal corner. Scutellum with one pair of strong setae.</p><p><bold><italic>Legs</italic></bold> mostly yellow, but mid and hind femora usually blackish dorso-distally. Setulae on legs yellow, setae black or yellowish brown. Fore femur with row of 8 short <italic><abbrev xmlns:xlink="http://www.w3.org/1999/xlink" xlink:title="anteroventral seta(e)" id="ABBRID0ETGAE" xlink:type="simple">av</abbrev></italic> and 10 long <italic><abbrev xmlns:xlink="http://www.w3.org/1999/xlink" xlink:title="posteroventral seta(e)" id="ABBRID0EYGAE" xlink:type="simple">pv</abbrev>.</italic> Fore tibia with row of 7 <italic><abbrev xmlns:xlink="http://www.w3.org/1999/xlink" xlink:title="anteroventral seta(e)" id="ABBRID0E5GAE" xlink:type="simple">av</abbrev></italic> and 4 <italic><abbrev xmlns:xlink="http://www.w3.org/1999/xlink" xlink:title="posteroventral seta(e)" id="ABBRID0EDHAE" xlink:type="simple">pv</abbrev></italic>, also with 1 <italic><abbrev xmlns:xlink="http://www.w3.org/1999/xlink" xlink:title="anterodorsal seta(e)" id="ABBRID0EIHAE" xlink:type="simple">ad</abbrev></italic>, 1 <italic>d</italic>, 1 <italic><abbrev xmlns:xlink="http://www.w3.org/1999/xlink" xlink:title="posterodorsal seta(e)" id="ABBRID0EPHAE" xlink:type="simple">pd</abbrev></italic> at apex. Mid femur with 1 <italic><abbrev xmlns:xlink="http://www.w3.org/1999/xlink" xlink:title="posterodorsal seta(e)" id="ABBRID0EUHAE" xlink:type="simple">pd</abbrev></italic> and row of 5 short <italic>a.</italic> Mid tibia with 1 <italic><abbrev xmlns:xlink="http://www.w3.org/1999/xlink" xlink:title="anterodorsal seta(e)" id="ABBRID0E2HAE" xlink:type="simple">ad</abbrev></italic>, 1 <italic><abbrev xmlns:xlink="http://www.w3.org/1999/xlink" xlink:title="posterodorsal seta(e)" id="ABBRID0EAIAE" xlink:type="simple">pd</abbrev></italic> and 1 <italic><abbrev xmlns:xlink="http://www.w3.org/1999/xlink" xlink:title="anteroventral seta(e)" id="ABBRID0EFIAE" xlink:type="simple">av</abbrev></italic>, also with 1 <italic><abbrev xmlns:xlink="http://www.w3.org/1999/xlink" xlink:title="anterodorsal seta(e)" id="ABBRID0EKIAE" xlink:type="simple">ad</abbrev></italic>, 1 <italic>d</italic>, 1 <italic><abbrev xmlns:xlink="http://www.w3.org/1999/xlink" xlink:title="posterodorsal seta(e)" id="ABBRID0ERIAE" xlink:type="simple">pd</abbrev></italic>, 1 <italic>v</italic>, 1 <italic><abbrev xmlns:xlink="http://www.w3.org/1999/xlink" xlink:title="posteroventral seta(e)" id="ABBRID0EYIAE" xlink:type="simple">pv</abbrev></italic> at apex. Hind femur with 1 <italic>v</italic> and row of 5 short <italic>a.</italic> Hind tibia with 3 <italic><abbrev xmlns:xlink="http://www.w3.org/1999/xlink" xlink:title="anterodorsal seta(e)" id="ABBRID0EBJAE" xlink:type="simple">ad</abbrev></italic>, 1 <italic>d</italic>, 2 <italic><abbrev xmlns:xlink="http://www.w3.org/1999/xlink" xlink:title="posterodorsal seta(e)" id="ABBRID0EIJAE" xlink:type="simple">pd</abbrev></italic> and 1 <italic><abbrev xmlns:xlink="http://www.w3.org/1999/xlink" xlink:title="anteroventral seta(e)" id="ABBRID0ENJAE" xlink:type="simple">av</abbrev></italic> at apex.</p><p><bold><italic>Wings</italic></bold> hyaline; veins brown. R<sub>1</sub> bare; CuA<sub>2</sub>+ A<sub>1</sub> not extending to wing margin. Calypter yellow. Halteres yellowish white.</p><p><bold><italic>Abdomen</italic></bold> blackish brown. Setulae and setae yellow. Male sternite 4 rectangular, wider than long. Male sternite 5 with diverging lateral lobes and two short median projections.</p><p><bold><italic>Male genitalia</italic></bold> (Figs <xref ref-type="fig" rid="F5">5–9</xref>): Epandrium yellowish brown with hair-like setulae; surstylus curved inward and antero-apically broadened slightly; cercus well broadened, covered with black setulae; distiphallus dorsally sclerotized and apically slender; pregonite broad, dorsally curved with 3 brown setae; postgonite rod-shaped, dorsally curved.</p><p><bold>Female</bold>: Body length 6.0–7.0 mm, wing length 5.0–6.0 mm.</p></tp:treatment-sec><tp:treatment-sec sec-type="distribution" id="SECID0EUKAE"><title>Distribution.</title><p>China (Chongqing).</p></tp:treatment-sec><tp:treatment-sec sec-type="etymology" id="SECID0EZKAE"><title>Etymology.</title><p>The specific epithet refers to the type locality Wuxi.</p></tp:treatment-sec><tp:treatment-sec sec-type="remarks" id="SECID0E5KAE"><title>Remarks.</title><p>This new species is similar to <italic><tp:taxon-name><tp:taxon-name-part taxon-name-part-type="genus" reg="Norellisoma">Norellisoma</tp:taxon-name-part><tp:taxon-name-part taxon-name-part-type="species" reg="spinimanum">spinimanum</tp:taxon-name-part></tp:taxon-name></italic> (Fallén, 1819), but may be separated from the latter by the following features: male sternite 4 rectangular, wider than long; male sternite 5 with diverging lateral lobes and two short median projections.</p></tp:treatment-sec><tp:treatment-sec><!--Section generated to contain objects referenced in tp:taxon-treatment.--><fig id="F5" position="float" orientation="portrait"><object-id xmlns:xlink="http://www.w3.org/1999/xlink" content-type="doi" xlink:type="simple">10.3897/zookeys.1168.104151.figures5-9</object-id><object-id xmlns:xlink="http://www.w3.org/1999/xlink" content-type="arpha" xlink:type="simple">68822EDA-0C36-507B-A79C-42256F60DC89</object-id><label>Figures 5–9.</label><caption><p><italic><tp:taxon-name><tp:taxon-name-part taxon-name-part-type="genus" reg="Norellisoma">Norellisoma</tp:taxon-name-part><tp:taxon-name-part taxon-name-part-type="species" reg="wuxiense">wuxiense</tp:taxon-name-part></tp:taxon-name></italic> sp. nov. <bold>5</bold> male sternite 4, ventral view <bold>6</bold> male sternite 5, ventral view <bold>7</bold> male terminalia, lateral view <bold>8</bold> male terminalia, posterior view <bold>9</bold> aedeagus and associated parts, lateral view. Epiph = epiphallus, <abbrev xmlns:xlink="http://www.w3.org/1999/xlink" xlink:title="postgonite" id="ABBRID0EXSAE" xlink:type="simple">pgt</abbrev> = postgonite, <abbrev xmlns:xlink="http://www.w3.org/1999/xlink" xlink:title="distiphallus" id="ABBRID0E2SAE" xlink:type="simple">distph</abbrev> = distiphallus, <abbrev xmlns:xlink="http://www.w3.org/1999/xlink" xlink:title="pregonite" id="ABBRID0E6SAE" xlink:type="simple">pregt</abbrev> = pregonite, <abbrev xmlns:xlink="http://www.w3.org/1999/xlink" xlink:title="epandrium" id="ABBRID0EDTAE" xlink:type="simple">epand</abbrev> = epandrium, <abbrev xmlns:xlink="http://www.w3.org/1999/xlink" xlink:title="surstylus" id="ABBRID0EHTAE" xlink:type="simple">sur</abbrev> = surstylus, <abbrev xmlns:xlink="http://www.w3.org/1999/xlink" xlink:title="cercus" id="ABBRID0ELTAE" xlink:type="simple">cerc</abbrev> = cercus, <abbrev xmlns:xlink="http://www.w3.org/1999/xlink" xlink:title="sternite 4" id="ABBRID0EPTAE" xlink:type="simple">st4</abbrev> = sternite 4, <abbrev xmlns:xlink="http://www.w3.org/1999/xlink" xlink:title="sternite 5" id="ABBRID0ETTAE" xlink:type="simple">st5</abbrev> = sternite 5. Scale bars: 0.2 mm.</p></caption><graphic xmlns:xlink="http://www.w3.org/1999/xlink" xlink:href="zookeys-1168-151_article-104151__-g005.jpg" position="float" orientation="portrait" xlink:type="simple" id="oo_869745.jpg"><uri content-type="original_file" xlink:type="simple">https://binary.pensoft.net/fig/869745</uri></graphic></fig></tp:treatment-sec></tp:taxon-treatment>
