# Supplementary material for: ﻿Two new species of the genus Norellisoma Wahlgren, 1917 (Diptera, Scathophagidae) from Yintiaoling Nature Reserve, Chongqing, China
Source: Zookeys. 2023 Jun 27;1168:151–9. doi: 10.3897/zookeys.1168.104151 (PMC10320553; doi:10.3897/zookeys.1168.104151)
Supplement: XML Treatment for Norellisoma yintiaoense [file zookeys.1168.104151-treatment3.xml]

<!DOCTYPE tp:taxon-treatment
  PUBLIC "-//TaxonX//DTD Taxonomic Treatment Publishing DTD v0 20100105//EN" "tax-treatment-NSO.dtd">
<tp:taxon-treatment xmlns:tp="http://www.plazi.org/taxpub"><tp:treatment-meta><kwd-group><label>Taxon classification</label><kwd>
              <named-content content-type="kingdom">Animalia</named-content>
            </kwd><kwd>
              <named-content content-type="order">Diptera</named-content>
            </kwd><kwd>
              <named-content content-type="family">Scathophagidae</named-content>
            </kwd></kwd-group><mixed-citation publication-type="journal"><person-group><name><surname>Cai</surname><given-names>Xiao-Dong</given-names></name><name><surname>Li</surname><given-names>Xin</given-names></name><name><surname>Cao</surname><given-names>Wen-Qiang</given-names></name><name><surname>Yang</surname><given-names>Ding</given-names></name></person-group><article-title>﻿Two new species of the genus <italic><tp:taxon-name><tp:taxon-name-part taxon-name-part-type="genus" reg="Norellisoma">Norellisoma</tp:taxon-name-part></tp:taxon-name></italic> Wahlgren, 1917 (<tp:taxon-name><tp:taxon-name-part taxon-name-part-type="order">Diptera</tp:taxon-name-part></tp:taxon-name>, <tp:taxon-name><tp:taxon-name-part taxon-name-part-type="family">Scathophagidae</tp:taxon-name-part></tp:taxon-name>) from Yintiaoling Nature Reserve, Chongqing, China</article-title><source>Zookeys</source><day>27</day><month>06</month><year>2023</year><volume>1168</volume><fpage>151</fpage><lpage>159</lpage><pub-id pub-id-type="doi">10.3897/zookeys.1168.104151</pub-id></mixed-citation></tp:treatment-meta><tp:nomenclature><label>﻿</label><tp:taxon-name>
            <object-id xmlns:xlink="http://www.w3.org/1999/xlink" content-type="arpha" xlink:type="simple">5C1E58F6-1333-5990-95CD-E9B149D56E20</object-id>
            <tp:taxon-name-part taxon-name-part-type="genus" reg="Norellisoma">Norellisoma</tp:taxon-name-part>
            <tp:taxon-name-part taxon-name-part-type="species" reg="yintiaoense">yintiaoense</tp:taxon-name-part>
            <object-id xmlns:xlink="http://www.w3.org/1999/xlink" content-type="zoobank" xlink:type="simple">https://zoobank.org/AAAAD140-3AC2-407D-AA60-BB7EC6A35544</object-id>
          </tp:taxon-name><tp:taxon-status xmlns:xlink="http://www.w3.org/1999/xlink" xlink:type="simple">sp. nov.</tp:taxon-status><xref ref-type="fig" rid="F3">Figs 3</xref><xref ref-type="fig" rid="F4">, 4</xref><xref ref-type="fig" rid="F6">, 10–14</xref></tp:nomenclature><tp:treatment-sec sec-type="type material" id="SECID0EENAE"><title>Type material.</title><p><bold><italic>Holotype</italic></bold>: ♂, <bold>China</bold>: Chongqing: Wuxi, Yintiaoling Nature Reserve, <named-content xmlns:xlink="http://www.w3.org/1999/xlink" content-type="dwc:verbatimCoordinates" xlink:type="simple"><named-content content-type="geo-json" specific-use="{&#34;type&#34;:&#34;Point&#34;,&#34;coordinates&#34;:[109.942500,31.470833]}" id="NCID0EUNAE" xlink:type="simple">31°28'15"N, 109°56'33"E</named-content></named-content>; 2385 m a.s.l.; 22. vii. 2022, leg. Xulong Chen (<named-content xmlns:xlink="http://www.w3.org/1999/xlink" content-type="dwc:institutional_code" xlink:title="China Agricultural University" xlink:href="http://grbio.org/institution/china-agricultural-university" xlink:type="simple">CAU</named-content>); <named-content xmlns:xlink="http://www.w3.org/1999/xlink" content-type="dwc:institutional_code" xlink:title="China Agricultural University" xlink:href="http://grbio.org/institution/china-agricultural-university" xlink:type="simple">CAU</named-content>(H)202398201. <bold><italic>Paratypes</italic></bold>: 1♂ 2♀♀, same data as holotype (<named-content xmlns:xlink="http://www.w3.org/1999/xlink" content-type="dwc:institutional_code" xlink:title="China Agricultural University" xlink:href="http://grbio.org/institution/china-agricultural-university" xlink:type="simple">CAU</named-content>); <named-content xmlns:xlink="http://www.w3.org/1999/xlink" content-type="dwc:institutional_code" xlink:title="China Agricultural University" xlink:href="http://grbio.org/institution/china-agricultural-university" xlink:type="simple">CAU</named-content>(P)202398202 – <named-content xmlns:xlink="http://www.w3.org/1999/xlink" content-type="dwc:institutional_code" xlink:title="China Agricultural University" xlink:href="http://grbio.org/institution/china-agricultural-university" xlink:type="simple">CAU</named-content>(P)202398204.</p></tp:treatment-sec><tp:treatment-sec sec-type="diagnosis" id="SECID0EQOAE"><title>Diagnosis.</title><p>Thorax yellow, scutum along dorsocentral setae with blackish stripe. Male sternite 4 rectangular, wider than long. Male sternite 5 with long narrow nearly parallel lateral lobes and two short median projections. Pregonite with 3 yellow setae; postgonite apically curved.</p></tp:treatment-sec><tp:treatment-sec sec-type="description" id="SECID0EVOAE"><title>Description.</title><p><bold>Male</bold> (Figs <xref ref-type="fig" rid="F3">3</xref>, <xref ref-type="fig" rid="F4">4</xref>) Body length 5.33–6.00 mm, wing length 4.33–5.50 mm.</p><fig id="F3" position="float" orientation="portrait"><object-id xmlns:xlink="http://www.w3.org/1999/xlink" content-type="doi" xlink:type="simple">10.3897/zookeys.1168.104151.figure3</object-id><object-id xmlns:xlink="http://www.w3.org/1999/xlink" content-type="arpha" xlink:type="simple">102908AF-C89F-5FCE-9820-D541C14043FB</object-id><label>Figure 3.</label><caption><p><italic><tp:taxon-name><tp:taxon-name-part taxon-name-part-type="genus" reg="Norellisoma">Norellisoma</tp:taxon-name-part><tp:taxon-name-part taxon-name-part-type="species" reg="yintiaoense">yintiaoense</tp:taxon-name-part></tp:taxon-name></italic> sp. nov. (holotype, male). Habitus, lateral view. Scale bar: 0.5 mm.</p></caption><graphic xmlns:xlink="http://www.w3.org/1999/xlink" xlink:href="zookeys-1168-151_article-104151__-g003.jpg" position="float" orientation="portrait" xlink:type="simple" id="oo_869743.jpg"><uri content-type="original_file" xlink:type="simple">https://binary.pensoft.net/fig/869743</uri></graphic></fig><fig id="F4" position="float" orientation="portrait"><object-id xmlns:xlink="http://www.w3.org/1999/xlink" content-type="doi" xlink:type="simple">10.3897/zookeys.1168.104151.figure4</object-id><object-id xmlns:xlink="http://www.w3.org/1999/xlink" content-type="arpha" xlink:type="simple">E66B2B90-6C1C-5CC4-B731-5A795B41444F</object-id><label>Figure 4.</label><caption><p><italic><tp:taxon-name><tp:taxon-name-part taxon-name-part-type="genus" reg="Norellisoma">Norellisoma</tp:taxon-name-part><tp:taxon-name-part taxon-name-part-type="species" reg="yintiaoense">yintiaoense</tp:taxon-name-part></tp:taxon-name></italic> sp. nov. (holotype, male). Habitus, dorsal view. Scale bar: 0.5 mm</p></caption><graphic xmlns:xlink="http://www.w3.org/1999/xlink" xlink:href="zookeys-1168-151_article-104151__-g004.jpg" position="float" orientation="portrait" xlink:type="simple" id="oo_869744.jpg"><uri content-type="original_file" xlink:type="simple">https://binary.pensoft.net/fig/869744</uri></graphic></fig><p><bold><italic>Head</italic></bold> yellow. Eyes reddish brown. Setulae on head yellow, setae black; 3 <italic><abbrev xmlns:xlink="http://www.w3.org/1999/xlink" xlink:title="frontal seta(e)" id="ABBRID0E4QAE" xlink:type="simple">fr s</abbrev></italic>, 2 <italic><abbrev xmlns:xlink="http://www.w3.org/1999/xlink" xlink:title="orbital seta(e)" id="ABBRID0ECRAE" xlink:type="simple">orb s</abbrev></italic>, 1 <italic><abbrev xmlns:xlink="http://www.w3.org/1999/xlink" xlink:title="ocellar seta(e)" id="ABBRID0EHRAE" xlink:type="simple">oc s</abbrev></italic>, 1 <italic><abbrev xmlns:xlink="http://www.w3.org/1999/xlink" xlink:title="inner vertical seta(e)" id="ABBRID0EMRAE" xlink:type="simple">i vt s</abbrev></italic>, 1 <italic><abbrev xmlns:xlink="http://www.w3.org/1999/xlink" xlink:title="outer vertical seta(e)" id="ABBRID0ERRAE" xlink:type="simple">o vt s</abbrev></italic>, 1 <italic><abbrev xmlns:xlink="http://www.w3.org/1999/xlink" xlink:title="postocellar seta(e)" id="ABBRID0EWRAE" xlink:type="simple">poc s</abbrev></italic>. 1 pair of strong vibrissae. Antenna yellow except arista yellow to blackish brown, first flagellomere 2 times as long as deep; arista with short blackish brown pubescence. Proboscis yellow; palpus yellow with yellow setulae and setae.</p><fig id="F5" position="float" orientation="portrait"><object-id xmlns:xlink="http://www.w3.org/1999/xlink" content-type="doi" xlink:type="simple">10.3897/zookeys.1168.104151.figures5-9</object-id><object-id xmlns:xlink="http://www.w3.org/1999/xlink" content-type="arpha" xlink:type="simple">68822EDA-0C36-507B-A79C-42256F60DC89</object-id><label>Figures 5–9.</label><caption><p><italic><tp:taxon-name><tp:taxon-name-part taxon-name-part-type="genus" reg="Norellisoma">Norellisoma</tp:taxon-name-part><tp:taxon-name-part taxon-name-part-type="species" reg="wuxiense">wuxiense</tp:taxon-name-part></tp:taxon-name></italic> sp. nov. <bold>5</bold> male sternite 4, ventral view <bold>6</bold> male sternite 5, ventral view <bold>7</bold> male terminalia, lateral view <bold>8</bold> male terminalia, posterior view <bold>9</bold> aedeagus and associated parts, lateral view. Epiph = epiphallus, <abbrev xmlns:xlink="http://www.w3.org/1999/xlink" xlink:title="postgonite" id="ABBRID0EXSAE" xlink:type="simple">pgt</abbrev> = postgonite, <abbrev xmlns:xlink="http://www.w3.org/1999/xlink" xlink:title="distiphallus" id="ABBRID0E2SAE" xlink:type="simple">distph</abbrev> = distiphallus, <abbrev xmlns:xlink="http://www.w3.org/1999/xlink" xlink:title="pregonite" id="ABBRID0E6SAE" xlink:type="simple">pregt</abbrev> = pregonite, <abbrev xmlns:xlink="http://www.w3.org/1999/xlink" xlink:title="epandrium" id="ABBRID0EDTAE" xlink:type="simple">epand</abbrev> = epandrium, <abbrev xmlns:xlink="http://www.w3.org/1999/xlink" xlink:title="surstylus" id="ABBRID0EHTAE" xlink:type="simple">sur</abbrev> = surstylus, <abbrev xmlns:xlink="http://www.w3.org/1999/xlink" xlink:title="cercus" id="ABBRID0ELTAE" xlink:type="simple">cerc</abbrev> = cercus, <abbrev xmlns:xlink="http://www.w3.org/1999/xlink" xlink:title="sternite 4" id="ABBRID0EPTAE" xlink:type="simple">st4</abbrev> = sternite 4, <abbrev xmlns:xlink="http://www.w3.org/1999/xlink" xlink:title="sternite 5" id="ABBRID0ETTAE" xlink:type="simple">st5</abbrev> = sternite 5. Scale bars: 0.2 mm.</p></caption><graphic xmlns:xlink="http://www.w3.org/1999/xlink" xlink:href="zookeys-1168-151_article-104151__-g005.jpg" position="float" orientation="portrait" xlink:type="simple" id="oo_869745.jpg"><uri content-type="original_file" xlink:type="simple">https://binary.pensoft.net/fig/869745</uri></graphic></fig><p><bold><italic>Thorax</italic></bold> yellow, scutum along dorsocentral setae with blackish stripe. Hairs on thorax yellow, setae black. 2+3 <italic><abbrev xmlns:xlink="http://www.w3.org/1999/xlink" xlink:title="dorsocentral seta(e)" id="ABBRID0EEUAE" xlink:type="simple">dc s</abbrev></italic>, 1+2 <italic><abbrev xmlns:xlink="http://www.w3.org/1999/xlink" xlink:title="supra-alar seta(e)" id="ABBRID0EJUAE" xlink:type="simple">spal s</abbrev></italic>, 1 <italic><abbrev xmlns:xlink="http://www.w3.org/1999/xlink" xlink:title="postpronotal seta(e)" id="ABBRID0EOUAE" xlink:type="simple">pprn s</abbrev></italic>, 2 <italic><abbrev xmlns:xlink="http://www.w3.org/1999/xlink" xlink:title="notopleural seta(e)" id="ABBRID0ETUAE" xlink:type="simple">npl s</abbrev></italic>, 2 <italic><abbrev xmlns:xlink="http://www.w3.org/1999/xlink" xlink:title="postalar seta(e)" id="ABBRID0EYUAE" xlink:type="simple">pal s</abbrev></italic>. Proepisternum with 1 yellowish brown seta. Anepisternum with 3 long setae near posterior margin. Katepisternum with 1 seta in posterodorsal corner. Scutellum with one pair of strong setae.</p><p><bold><italic>Legs</italic></bold> mostly yellow, but mid and hind femora usually blackish dorso-distally. Setulae on legs yellow, setae black or yellowish brown. Fore femur with row of 5 short <italic><abbrev xmlns:xlink="http://www.w3.org/1999/xlink" xlink:title="anteroventral seta(e)" id="ABBRID0EEVAE" xlink:type="simple">av</abbrev></italic> and 8 long <italic><abbrev xmlns:xlink="http://www.w3.org/1999/xlink" xlink:title="posteroventral seta(e)" id="ABBRID0EJVAE" xlink:type="simple">pv</abbrev>.</italic> Fore tibia with 1 <italic><abbrev xmlns:xlink="http://www.w3.org/1999/xlink" xlink:title="anterodorsal seta(e)" id="ABBRID0EPVAE" xlink:type="simple">ad</abbrev></italic>, 1 <italic><abbrev xmlns:xlink="http://www.w3.org/1999/xlink" xlink:title="posterodorsal seta(e)" id="ABBRID0EUVAE" xlink:type="simple">pd</abbrev></italic>, 5 <italic><abbrev xmlns:xlink="http://www.w3.org/1999/xlink" xlink:title="anteroventral seta(e)" id="ABBRID0EZVAE" xlink:type="simple">av</abbrev></italic>, 4 <italic><abbrev xmlns:xlink="http://www.w3.org/1999/xlink" xlink:title="posteroventral seta(e)" id="ABBRID0E5VAE" xlink:type="simple">pv</abbrev></italic> and 1 preapical <italic>d.</italic> Mid femur with 1 <italic><abbrev xmlns:xlink="http://www.w3.org/1999/xlink" xlink:title="posterodorsal seta(e)" id="ABBRID0EFWAE" xlink:type="simple">pd</abbrev></italic>, 1 <italic><abbrev xmlns:xlink="http://www.w3.org/1999/xlink" xlink:title="anteroventral seta(e)" id="ABBRID0EKWAE" xlink:type="simple">av</abbrev></italic>, 3–4 <italic>a.</italic> Mid tibia with 1 <italic><abbrev xmlns:xlink="http://www.w3.org/1999/xlink" xlink:title="anterodorsal seta(e)" id="ABBRID0ERWAE" xlink:type="simple">ad</abbrev></italic>, 1 <italic><abbrev xmlns:xlink="http://www.w3.org/1999/xlink" xlink:title="posterodorsal seta(e)" id="ABBRID0EWWAE" xlink:type="simple">pd</abbrev></italic> and 2 <italic><abbrev xmlns:xlink="http://www.w3.org/1999/xlink" xlink:title="anteroventral seta(e)" id="ABBRID0E2WAE" xlink:type="simple">av</abbrev></italic>, also with 1 <italic>d</italic>, 1 <italic>v</italic>, 1 <italic><abbrev xmlns:xlink="http://www.w3.org/1999/xlink" xlink:title="posteroventral seta(e)" id="ABBRID0EEXAE" xlink:type="simple">pv</abbrev></italic> at apex. Hind femur with 2 <italic>v</italic> and row of 5 short <italic>a.</italic> Hind tibia with 2 <italic><abbrev xmlns:xlink="http://www.w3.org/1999/xlink" xlink:title="anterodorsal seta(e)" id="ABBRID0ENXAE" xlink:type="simple">ad</abbrev></italic>, 1 <italic>d</italic>, 2 <italic><abbrev xmlns:xlink="http://www.w3.org/1999/xlink" xlink:title="posterodorsal seta(e)" id="ABBRID0EUXAE" xlink:type="simple">pd</abbrev></italic> and 1 <italic><abbrev xmlns:xlink="http://www.w3.org/1999/xlink" xlink:title="anteroventral seta(e)" id="ABBRID0EZXAE" xlink:type="simple">av</abbrev></italic> at apex.</p><p><bold><italic>Wings</italic></bold> hyaline; veins brown. R<sub>1</sub> bare; CuA<sub>2</sub>+ A<sub>1</sub> not extending to wing margin. Calypter yellow. Halteres yellowish white.</p><p><bold><italic>Abdomen</italic></bold> blackish brown. Setulae and setae yellowish brown. Male sternite 4 rectangular, wider than long. Male sternite 5 with long narrow nearly parallel lateral lobes and two short median projections.</p><p><bold><italic>Male genitalia</italic></bold> (Figs <xref ref-type="fig" rid="F6">10–14</xref>): Epandrium yellowish brown; surstylus curved inward and antero-apically broadened slightly; cercus well broadened, covered with black brown setulae; distiphallus dorsally sclerotized and apically slender; pregonite broad and apically with 3 yellow setae; postgonite rod-shaped, apically curved.</p><fig id="F6" position="float" orientation="portrait"><object-id xmlns:xlink="http://www.w3.org/1999/xlink" content-type="doi" xlink:type="simple">10.3897/zookeys.1168.104151.figures10-14</object-id><object-id xmlns:xlink="http://www.w3.org/1999/xlink" content-type="arpha" xlink:type="simple">FAE28197-A775-50D8-81C9-385FF128C3EA</object-id><label>Figures 10–14.</label><caption><p><italic><tp:taxon-name><tp:taxon-name-part taxon-name-part-type="genus" reg="Norellisoma">Norellisoma</tp:taxon-name-part><tp:taxon-name-part taxon-name-part-type="species" reg="yintiaoense">yintiaoense</tp:taxon-name-part></tp:taxon-name></italic> sp. nov. <bold>10</bold> male sternite 4, ventral view <bold>11</bold> male sternite 5, ventral view <bold>12</bold> male terminalia, lateral view <bold>13</bold> male terminalia, posterior view <bold>14</bold> aedeagus and associated parts, lateral view. Scale bars: 0.2 mm.</p></caption><graphic xmlns:xlink="http://www.w3.org/1999/xlink" xlink:href="zookeys-1168-151_article-104151__-g006.jpg" position="float" orientation="portrait" xlink:type="simple" id="oo_869746.jpg"><uri content-type="original_file" xlink:type="simple">https://binary.pensoft.net/fig/869746</uri></graphic></fig><p><bold>Female</bold>: Body length 6.50–6.67 mm, wing length 5.85–6.00 mm.</p></tp:treatment-sec><tp:treatment-sec sec-type="distribution" id="SECID0EC1AE"><title>Distribution.</title><p>China (Chongqing).</p></tp:treatment-sec><tp:treatment-sec sec-type="etymology" id="SECID0EH1AE"><title>Etymology.</title><p>The specific epithet refers to the type locality Yintiaoling Nature Reserve.</p></tp:treatment-sec><tp:treatment-sec sec-type="remarks" id="SECID0EM1AE"><title>Remarks.</title><p>This new species is similar to <italic><tp:taxon-name><tp:taxon-name-part taxon-name-part-type="genus" reg="Norellisoma">Norellisoma</tp:taxon-name-part><tp:taxon-name-part taxon-name-part-type="species" reg="wuxiense">wuxiense</tp:taxon-name-part></tp:taxon-name></italic> sp. nov., but may be separated from the latter by the following features: pregonite not curved with 3 yellow apical setae and postgonite apically curved.</p></tp:treatment-sec></tp:taxon-treatment>
